# Supplementary material for: Neoproterozoic glacial origin of the Great Unconformity
Source: Proc Natl Acad Sci U S A. 2018 Dec 31;116(4):1136–45. doi: 10.1073/pnas.1804350116 (PMC6347685; doi:10.1073/pnas.1804350116)
Supplement: Supplementary File [file pnas.1804350116.sd01.xls]

## Sheet: Sheet1
Selected examples of nonconformity between crystalline basement and Cryogenian through Ordovician sedimentary cover
Continent (modern)	Locality	Reference	Youngest crystalline basement	Nonconformably overlying sedimentary strata
Africa	Morocco	Gärtner et al (2017) Int. J. Earth Sci. 106, 2747–2769	Archean Reguibat Shield	Ediacaran through Ordovician. In several regions, oldest sediment is Hirnantian tillite
	Bunyoro District, Western Uganda	K.O. Bjørlykke (1973) Geologische Rundschau 62(3), 938–947	Mesoarchean–Neoarchean metamorphic basement	Neoproterozoic glacial conglomerates
	Cape Peninsula	Belcher and Kisters (2003) S. Afr. J. Geol. 106, 327–342	550 Ma Cape Granite	Cambrian (540–522 Ma) Franschhoek conglomerate
Arabia	Southern Israel	Avigad et al. (2003) Geology 31(3), 227–230; Kolodner et al. (2006) Geol. Mag. 143(3), 367–391	Neoproterozoic Arabian–Nubian shield	Cambrian sandstone
	Salalah, Oman	Mercolli et al. (2006) Precambrian Research 145, 182–206; Allen et al. (2011) Geol. Soc. Lond. Memoirs 36, 239–249	750–726 Ma (U–Pb, K/Ar, Rb/Sr) granite and granodiorite	Sturtian Ayn fm. diamictites
Eurasia	Okniew borehole, Poland	Valverde–Vaquero et al. (2000) EPSL 184, 225–240	1800 +/– 6 Ma “crystalline basement”	Lower Cambrian sandstone
	Finnmark	Stodt et al. (2011) Geol. Soc. Lond. Memoirs 36, 603–611	pre–Caledonian basement Baltic Shield	Ediacaran diamictites on basement horsts older sediments in basement grabens
	Novaya Zemlya	Korago et al. (2004) Geol. Soc. Lond. Memoirs 30, 135–143	Neoproterozoic granitoids	variable – Vendian through Silurian depending on locality
	Chara River Basin, Siberia	Chumakov (2011) Geol. Soc. Lond. Memoirs 30, 135–143	Paleoproterozoic to Archean	Cryogenian Nichatka fm. diamictite and sandstone
	East Sayan Range, Siberia	Sovetov (2011) Geol. Soc. Lond. Memoirs 36, 317–329	Mesoproterozoic Siberian Craton	Cryogenian late Cryogenian glacigenic in some localities
	Yangtze Block	Dong et al. (2012) Precambrian Research 196, 247–274	838–718 Ma (zr U–Pb) Hannan Massif granites	variable – Tonian to Cambrian, depending on locality
	TC–1 borehole, Tarim Basin	Guo et al. (2005) J. Asian Earth Sci. 25, 45–56	744 +/– 9.3 Ma (hbl Ar–Ar) Tarim diorite	Cambrian dolomite
North America	Grand Canyon, Arizona	Karlstrom & Timmons (2012) GSA Special Paper 489, 73–79	1.4 Ga Zoroaster Granite	Cambrian Tapeats Sandstone on basement horsts Stenian Unkar Group on basement grabens
	Wisconsin	Medaris et al (2018) J. Geol. 126, 61–283	Mesoproterozoic granites and gabbros	Upper Cambrian Mount Simon Sandstone
	Utah, Idaho	Yonkee (1992) GSA Bulletin 104, 280–302; Link & Christie-Blick (2011) Geol. Soc. Lond. Memoirs 36, 425–436	Proterozoic (~1.4–1.7 Ga) “crystalline basement”	Cryogenian diamictite, sandstone, stiltstone and limestone
	Canadian Cordillera	McDonough & Parrish (1990) Can J. Earth Sci. 28, 1202–1216 Ross (1991) Geology 19, 1125–1128; Lund et al. (2003) GSA Bulletin 115(3), 349–372	736 +23/–27 Ma (zrn discordia) Malton gneiss elsewhere variable	Cryogenian through Cambrian, depending on locality sometimes featuring basal diamictite
	Western Canada Basin	Porter et al (1982) Phil. Trans. R. Soc. Lond.	“Precambrian basement”	Cambrian to Ordovician “basal sandstone”
	Manitoulin Island	Corcoran (2008) Sedimentary Geology 207, 22–33	Paleoproterozoic (~2.2 Ga) Bar River Fm.	Upper Ordovician Lindsay Fm.
South America	Puncoviscana region NW Argentina	Ramos (2008) Ann. Rev. Earth Planet. Sci. 36, 289–324	Mesoproterozoic (~1.1 Ga) Pampean basement	Cambrian (534–523 Ma) Puncoviscana Fm. conglomerates
	Central Argentina	Pazos & Rapalini (2011) Geol. Soc. Lond. Memoirs 36, 565–569	Paleoproterozoic (~2.1 Ga) Buenos Aires Complex	Ediacaran sandstone to claystone, diamictite
	Paraguay Belt, Brazil	Alvarenga et al. (2011) Geol. Soc. Lond. Memoirs 36, 487–497	Paleoproterozoic granite, gneiss	Cryogenian often glacially influenced
	Sao Franciso Basin Brazil	Misi et al (2011) Geol. Soc. Lond. Memoirs 36, 509–522; Rocha–Campos et al (2011) Geol. Soc. Lond. Mem. 36, 535–540	Archean to Paleoproterozoic Sao Francisco Craton	Cryogenian diamictites, laminites, and sandstones
	Maldonado, Uruguay	Pecoits et al. (2011) Geol. Soc. Lond. Memoirs 36, 555–564	1006 +/– 37 Ma Cerro Olivo Complex granitoids	Ediacaran conglomerate and diamictite
	San Juan, Peru	Chew & Kirkland (2011) Geol. Soc. Lond. Memoirs 36, 481–486; Ramos (2008) Ann. Rev. Earth Planet. Sci. 36, 289–324	Mesoproterozoic (~1.1 Ga) Arequipa Massif	Cryogenian Chiquerio Fm. diamictite
Australia	Kimberly Region	Corkeron (2011) Geol. Soc. Lond. Memoirs 36, 659–672	Paleoproterozoic glacially scoured metamorphic basement	Sturtian Landrigan Fm diamictite and dolomite
Antarctica	Shackleton Range	Buggisch et al. (1994) Polarforschung 63(1), 9–32; Buggisch et al. (1994) Polarforschung 63(1), 33–56	~1.4 Ga (hbl,bt K/Ar), 1.487 +/– 0.3 Ga Rb/Sr two–point isochron Read Group crystalline basement	Cryogenian Watts Needle Fm. basal sandstone and equivalents
