# Supplementary material for: Neoproterozoic glacial origin of the Great Unconformity
Source: Proc Natl Acad Sci U S A. 2018 Dec 31;116(4):1136–45. doi: 10.1073/pnas.1804350116 (PMC6347685; doi:10.1073/pnas.1804350116)
Supplement: Supplementary File [file pnas.1804350116.sd02.xls]

## Sheet: corr
interval	b_age	t_age	Ronov_globe	Ronov_CC	Ronov_Eur	Ronov_NAm	Ronov_SAm	Ronov_Afr	Ronov_Aus	Reference
Tpl	5.333	2.588	9.515	9.52	5.216	0.762	2.486	0.439	0.617	Khain, V.Y., Ronov, A.B., and Balukhovskiy, A.N. (1981) Neogene lithologic associations of the continents. International Geology Review 23, p. 426-454. https://doi.org/10.1080/00206818109455078
Tmi	23.03	5.333	18.523	18.521	10.951	2.169	3.089	1.284	1.028	Khain, V.Y., Ronov, A.B., and Balukhovskiy, A.N. (1981) Neogene lithologic associations of the continents. International Geology Review 23, p. 426-454. https://doi.org/10.1080/00206818109455078
Tol	33.9	23.03	9.592	9.58	5.136	1.462	2.002	0.523	0.457	Ronov, A.B., Khain, V.Y., and Balukhovskiy, A.N. (1979) Paleogene lithologic associations of the continents. International Geology Review 21, p. 415-446. https://doi.org/10.1080/00206818209467074
Teo	56	33.9	20.567	20.556	11.816	3.092	2.993	1.977	0.678	Ronov, A.B., Khain, V.Y., and Balukhovskiy, A.N. (1979) Paleogene lithologic associations of the continents. International Geology Review 21, p. 415-446. https://doi.org/10.1080/00206818209467074
Tpa	66	56	6.432	6.432	2.732	0.959	1.764	0.879	0.098	Ronov, A.B., Khain, V.Y., and Balukhovskiy, A.N. (1979) Paleogene lithologic associations of the continents. International Geology Review 21, p. 415-446. https://doi.org/10.1080/00206818209467074
UKt	100.5	66	47.938	47.934	18.882	12.126	9.199	6.154	1.573	Khain, V.Y., Ronov, A.B., and Balukhovskiy, A.N. (1976) Cretaceous lithologic associations of the world. International Geology Review 18, p. 1269-1295. https://doi.org/10.1080/00206817609471344
LKt	145	100.5	51.177	51.162	22.225	13.607	7.056	5.943	2.331	Khain, V.Y., Ronov, A.B., and Balukhovskiy, A.N. (1976) Cretaceous lithologic associations of the world. International Geology Review 18, p. 1269-1295. https://doi.org/10.1080/00206817609471344
UJr	163.5	145	25.218	25.314	13.48	6.36	2.3	2.455	0.719	Ronov, A.B. and Khain, V.E. (1962) Jurassic lithological formations of the world. Soviet Geology 1962, Iss. 1, p. 9–34 (in Russian).
MJr	174.1	163.5	22.311	22.317	15.24	3.328	1.379	1.329	1.041	Ronov, A.B. and Khain, V.E. (1962) Jurassic lithological formations of the world. Soviet Geology 1962, Iss. 1, p. 9–34 (in Russian).
LJr	201.3	174.1	21.006	21.029	14.763	2.569	1.459	1.169	1.069	Ronov, A.B. and Khain, V.E. (1962) Jurassic lithological formations of the world. Soviet Geology 1962, Iss. 1, p. 9–34 (in Russian).
UTr	237	201.3	33.757	33.734	17.807	4.815	5.263	5.289	0.56	Ronov, A.B. and Khain, V.E. (1961) Triassic lithological formations of the world. Soviet Geology 1961, Iss. 1, p. 27-48 (in Russian).
MTr	247.2	237	12.998	12.998	8.519	2.63	1.539	0.09	0.22	Ronov, A.B. and Khain, V.E. (1961) Triassic lithological formations of the world. Soviet Geology 1961, Iss. 1, p. 27-48 (in Russian).
LTr	251.902	247.2	11.3	11.297	7.641	1.987	0.14	1.369	0.16	Ronov, A.B. and Khain, V.E. (1961) Triassic lithological formations of the world. Soviet Geology 1961, Iss. 1, p. 27-48 (in Russian).
UPm	272.95	251.902	18.073	18.137	12.852	1.482	0.868	1.694	1.241	Ronov, A.B. and Khain, V.E. (1956) Permian lithological formations of the world. Soviet Geology 54, p. 20-36 (in Russian).
LPm	298.9	272.95	32.634	32.556	17.792	6.675	3.864	1.584	2.641	Ronov, A.B. and Khain, V.E. (1956) Permian lithological formations of the world. Soviet Geology 54, p. 20-36 (in Russian).
UCb	323.2	298.9	33.276	32.27	14.586	8.645	4.368	3.871	0.8	Ronov, A.B. and Khain, V.E. (1955) Carboniferous lithological formations of the world. Soviet Geology 48, p. 92-117 (in Russian).
LCb	358.9	323.2	33.232	33.486	18.966	10.68	0.078	2.418	1.344	Ronov, A.B. and Khain, V.E. (1955) Carboniferous lithological formations of the world. Soviet Geology 48, p. 92-117 (in Russian).
UDv	382.7	358.9	31.834	31.627	18.408	7.124	0.432	2.511	3.152	Ronov, A.B. and Khain, V.E. (1954) Devonian lithological formations of the world. Soviet Geology 41, p. 46-76 (in Russian).
MDv	393.3	382.7	32.334	31.965	20.119	6.118	1.76	2.652	1.316	Ronov, A.B. and Khain, V.E. (1954) Devonian lithological formations of the world. Soviet Geology 41, p. 46-76 (in Russian).
LDv	419.2	393.3	27.108	26.88	16.98	0.667	4.29	4.142	0.801	Ronov, A.B. and Khain, V.E. (1954) Devonian lithological formations of the world. Soviet Geology 41, p. 46-76 (in Russian).
Sl	443.8	419.2	29.013	20.003	17.1	4.916	2.907	1.53	2.55	Khain, V.Y., Ronov, A.B., and Seslavinskiy, K.B. (1978) Silurian lithologic associations of the world. International Geology Review 20, p. 249-268. https://doi.org/10.1080/00206817809471379
Or	485.4	443.8	44.171	44.181	25.195	7.587	5.433	3.031	2.936	Ronov, A.B., Khain, V.Y., and Seslavinskiy, K.B. (1976) Ordovician lithologic associations of the world. International Geology Review 18, p. 1395-1412. https://doi.org/10.1080/00206817609471358
UCm	501	485.4	20.09	19.38	10.54	4.11	2.05	0.3	2.38	Ronov, A.B., Seslavinskiy, K.B., and Khain, V.Y. (1977) Cambrian lithologic associations of the world. International Geology Review 19, p. 373-394. https://doi.org/10.1080/00206817709471032
MCm	511	501	21.972	21.95	13.21	3.64	2.53	0.57	2	Ronov, A.B., Seslavinskiy, K.B., and Khain, V.Y. (1977) Cambrian lithologic associations of the world. International Geology Review 19, p. 373-394. https://doi.org/10.1080/00206817709471032
LCm	541	511	26.101	26.1	17.49	3.94	1.06	0.33	3.28	Ronov, A.B., Seslavinskiy, K.B., and Khain, V.Y. (1977) Cambrian lithologic associations of the world. International Geology Review 19, p. 373-394. https://doi.org/10.1080/00206817709471032
V	635	541	38.996	38.997	22.811	6.042	2.569	4.614	2.96	Ronov, A.B., Khain, V.E., and Seslavinskiy, K.B. (1981) Vendian lithological complexes of the world. Soviet Geology 1981, Iss. 5, p. 37-59 (in Russian).
UR	1000	635	97.173	97.173	43.612	8.294	12.137	28.013	5.117	Khain, V.Y., Ronov, A.B., and Seslavinskiy, K.B. (1982) Upper Riphean lithologic complexes of the world. International Geology Review 24, 993-1008. https://doi.org/10.1080/00206818209451035
LMR	1600	1000	91.465	91.465	34.142	12.376	13.146	25.342	6.459	Ronov, A.B., Khain, V.Y., and Seslavinskiy, K.B. (1982) Lower and middle Riphean lithologic complexes of the world. International Geology Review 24, p. 509-525. https://doi.org/10.1080/00206818209451555
